# Supplementary material for: Choosing the best route: Comparative optimization of wheat transformation methods for improving yield by targeting TaARE1-D with CRISPR/Cas9
Source: PLoS One. 2026 Feb 9;21(2):e0342491. doi: 10.1371/journal.pone.0342491 (PMC12885284; doi:10.1371/journal.pone.0342491)
Supplement: S1 Table — (XLSX) [file pone.0342491.s010.xlsx]

## Sheet: Sheet1
S1 Table . Sequences of gRNAs and primers that are used in the study
Oligonucleotide Name	Sequences	Purpose
gRNA1-sense	CTTGTGCGGTCTGGTTCGCCGTAG	gRNA1 cloning
gRNA1-antisense	AAACCTACGGCGAACCAGACCGCA	gRNA1 cloning
gRNA2-sense	CTTGCCAGATAACGGATGATCCGA	gRNA2 cloning
gRNA2-antisense	AAACTCGGATCATCCGTTATCTGG	gRNA2 cloning
TaU6 Sequencing-F	TAGGAGGGAATCGAACTAGGAATATTG	Plasmid Verification
L440	AGCGAGTCAGTGAGCGAG	Plasmid Verification
ACT-F	TGCGGTCTGGTTCGCCGTAG	Screening
ACT-R	AGCAATGTTGCACAGTAATAAGG	Screening
TaARE1D-F	CCCGGAAGATGTGGTCTTCG	Screening
TaARE1D-R	TTAGTGCTAGAAGTACCGATTTCG	Screening
TaARE1D-SEQ-F	CCCGGAAGATGTGGTCTTCG	Sequencing
TaARE1D-SEQ-R	TTAGTGCTAGAAGTACCGATTTCG	Sequencing
