# Supplementary material for: Choosing the best route: Comparative optimization of wheat transformation methods for improving yield by targeting TaARE1-D with CRISPR/Cas9
Source: PLoS One. 2026 Feb 9;21(2):e0342491. doi: 10.1371/journal.pone.0342491 (PMC12885284; doi:10.1371/journal.pone.0342491)
Supplement: S2 Table — (XLSX) [file pone.0342491.s011.xlsx]

## Sheet: Sheet1
S2 Table. Immature embryo transformation and average survival rates under hygromycin selection, evaluated across different Agrobacterium strains, optical densities (OD), acetosyringone concentrations, and incubation times. Different letters indicate statistically different groups according to Tukey’s HSD test (p = 0.01). Each parameter is replicated three times.
Strain	OD	Acetosyringone (μM)	Time of Duration (mins)	Average (%)	SD	Group
AGL1	0.8	150	15	61.67	0.0523	a
EHA105	0.8	150	15	37.3	0.0404	b
GV3101	0.8	150	15	10.42	0.0779	c
AGL1	0.6	150	15	48.9	0.0455	b
AGL1	0.8	150	15	75.64	0.009	a
AGL1	1	150	15	24.52	0.0351	c
AGL1	0.8	100	15	41.51	0.0117	b
AGL1	0.8	150	15	68.38	0.012	a
AGL1	0.8	200	15	20.2	0.1449	b
AGL1	0.8	150	10	27.47	0.0323	c
AGL1	0.8	150	15	63.95	0.021	a
AGL1	0.8	150	20	51.1	0.0455	b
