# Supplementary material for: Choosing the best route: Comparative optimization of wheat transformation methods for improving yield by targeting TaARE1-D with CRISPR/Cas9
Source: PLoS One. 2026 Feb 9;21(2):e0342491. doi: 10.1371/journal.pone.0342491 (PMC12885284; doi:10.1371/journal.pone.0342491)
Supplement: S3 Table — (XLSX) [file pone.0342491.s012.xlsx]

## Sheet: Sheet1
S3 Table. Callus transformation derived from mature embryos and average survival rates under hygromycin selection, assessed according to Agrobacterium strain, optical density (OD), acetosyringone concentration, and incubation time. Different letters indicate statistically different groups according to Tukey’s HSD test (p = 0.01). Each parameter is replicated three times.
Strain	OD	Acetosyringone (μM)	Time of Duration (mins)	Average (%)	SD	Group
AGL1	0.8	150	15	51.68	0.065	a
EHA105	0.8	150	15	26.59	0.0498	b
GV3101	0.8	150	15	12.27	0.0902	b
AGL1	0.6	150	15	49.11	0.0665	a
AGL1	0.8	150	15	57.51	0.0315	a
AGL1	1	150	15	25.71	0.0404	b
AGL1	0.8	100	15	48.93	0.0814	a
AGL1	0.8	150	15	57.91	0.0315	a
AGL1	0.8	200	15	12.64	0.0388	b
AGL1	0.8	150	10	73.93	0.0664	a
AGL1	0.8	150	15	63.5	0.0696	a
AGL1	0.8	150	20	27.68	0.0237	b
