# Supplementary material for: Choosing the best route: Comparative optimization of wheat transformation methods for improving yield by targeting TaARE1-D with CRISPR/Cas9
Source: PLoS One. 2026 Feb 9;21(2):e0342491. doi: 10.1371/journal.pone.0342491 (PMC12885284; doi:10.1371/journal.pone.0342491)
Supplement: S4 Table — (XLSX) [file pone.0342491.s013.xlsx]

## Sheet: Sheet1
S4 Table. Comparison of regeneration efficiency between 0.2 mg/l IAA and 1 mg/l zeatin in callus derived from immature and mature embryos. Different letters indicate statistically different groups according to Tukey’s HSD test (p = 0.01). Each parameter is replicated three times.
Explant	Hormone	Average Regeneration Rate (%)	SD	Group
Immature	Zeatin	22.77	0.0522	b
Mature	Zeatin	24.55	0.042	b
Immature	IAA	50.7	0.0732	a
Mature	IAA	47.94	0.049	a
