# Supplementary material for: Choosing the best route: Comparative optimization of wheat transformation methods for improving yield by targeting TaARE1-D with CRISPR/Cas9
Source: PLoS One. 2026 Feb 9;21(2):e0342491. doi: 10.1371/journal.pone.0342491 (PMC12885284; doi:10.1371/journal.pone.0342491)
Supplement: S5 Table — (XLSX) [file pone.0342491.s014.xlsx]

## Sheet: Sheet1
S5 Table. In planta transformation and average survival rate under hygromycin selection according to Agrobacterium strain, optical density (OD), acetosyringone concentration, and co-cultivation time. Different letters indicate statistically different groups according to Tukey’s HSD test (p = 0.01). Each parameter is replicated three times.
Strain	OD	Acetosyringone (μM)	Time of Duration (days)	Average (%)	SD	Group
AGL1	0.8	150	3	30.42	0.0278	a
EHA105	0.8	150	3	10.69	0.0316	b
GV3101	0.8	150	3	2.22	0.0314	b
AGL1	0.6	150	3	7.01	0.0546	c
AGL1	0.8	150	3	23.17	0.0246	b
AGL1	1	150	3	39.19	0.0492	a
AGL1	0.8	100	3	32.54	0.0876	ab
AGL1	0.8	150	3	36.51	0.0449	a
AGL1	0.8	200	3	15.28	0.0335	b
AGL1	0.8	150	2	38.73	0.0339	a
AGL1	0.8	150	3	24.52	0.0351	b
AGL1	0.8	150	4	27.14	0.0487	ab
