# Supplementary material for: Choosing the best route: Comparative optimization of wheat transformation methods for improving yield by targeting TaARE1-D with CRISPR/Cas9
Source: PLoS One. 2026 Feb 9;21(2):e0342491. doi: 10.1371/journal.pone.0342491 (PMC12885284; doi:10.1371/journal.pone.0342491)
Supplement: S6 Table — (XLSX) [file pone.0342491.s015.xlsx]

## Sheet: Sheet1
S6 Table. Phenotypic observation of edited and non-edited lines and their statistical groups (p=0.01) according to Tukey’s HSD test. Each trait was measured with ten replicates.
line	Number of Grain Per Spike	Spike Length (cm)	Grain Length (cm)	Thousand Grain Weight (g)	Column1
NE	52	8.96	0.49	39.11
NE	54	8.98	0.54	39.56
NE	56	9.22	0.62	40.98
NE	56	9.36	0.64	41.12
NE	57	9.48	0.68	40.98
NE	58	9.66	0.69	41.14
NE	59	9.68	0.71	40.07
NE	59	9.72	0.74	39.99
NE	62	9.77	0.78	40.11
NE	62	9.88	0.79	42.11
NE Average	57.5	9.471	0.669	40.517
NE SD	2.89984	0.297824	0.0885345	0.812225
group	b	b	b	b
IM33	64	9.87	0.64	41.02
IM33	59	9.93	0.76	41.89
IM33	66	10.11	0.77	42.12
IM33	67	10.22	0.78	42.44
IM33	68	10.28	0.78	42.66
IM33	61	10.36	0.82	44.43
IM33	69	10.55	0.84	44.98
IM33	65	10.69	0.85	45.55
IM33	66	10.96	0.89	45.97
IM33	64	11.02	0.96	46.66
IM33 Average	65	10.33	0.791889	43.772
IM33 SD	3.05505	0.335062	0.0680105	1.69356
group	a	a	a	a
MC7	61	9.89	0.61	39.98
MC7	61	9.98	0.64	42.96
MC7	61	10.07	0.7	42.98
MC7	63	10.09	0.72	43.56
MC7	65	10.09	0.74	43.98
MC7	66	10.09	0.77	44.09
MC7	66	10.13	0.78	44.12
MC7	66	10.24	0.78	44.42
MC7	67	10.59	0.8	44.56
MC7	69	10.62	0.93	45.05
MC7 Average	64.5	10.18	0.746	43.57
MC7 SD	2.69258	0.229846	0.0858073	1.35064
group	a	a	ab	a
IP5	61	10	0.65	38.99
IP5	61	10.03	0.66	39.96
IP5	62	10.05	0.7	42.16
IP5	62	10.11	0.75	42.56
IP5	62	10.13	0.75	44.12
IP5	64	10.14	0.76	44.42
IP5	64	10.16	0.77	44.52
IP5	65	10.19	0.79	44.56
IP5	65	10.56	0.84	44.68
IP5	66	10.72	0.88	44.96
IP5 Average	63.2	10.209	0.7544	43.093
IP5 SD	1.72047	0.225586	0.0695603	2.02023
group	a	a	ab	a
