# Supplementary material for: Choosing the best route: Comparative optimization of wheat transformation methods for improving yield by targeting TaARE1-D with CRISPR/Cas9
Source: PLoS One. 2026 Feb 9;21(2):e0342491. doi: 10.1371/journal.pone.0342491 (PMC12885284; doi:10.1371/journal.pone.0342491)
Supplement: S7 Table — (XLSX) [file pone.0342491.s016.xlsx]

## Sheet: Sheet1
S6 Table. Phenotypic observation of edited and non-edited lines and their statistical groups (p=0.01) according to Tukey’s HSD test. Each trait was measured with ten replicates.
Explant & Method	Number of Explant	Strain	OD	AS	Duration	Survived Explants
immature embryo*	15	AGL1	0.8	150	15	9
immature embryo	16	AGL1	0.8	150	15	11
immature embryo	16	AGL1	0.8	150	15	9
immature embryo	14	EHA105	0.8	150	15	5
immature embryo	15	EHA105	0.8	150	15	5
immature embryo	14	EHA105	0.8	150	15	6
immature embryo	14	GV3101	0.8	150	15	0
immature embryo	16	GV3101	0.8	150	15	2
immature embryo	16	GV3101	0.8	150	15	3
immature embryo	13	AGL1	0.6	150	15	7
immature embryo	14	AGL1	0.6	150	15	6
immature embryo	14	AGL1	0.6	150	15	7
immature embryo	13	AGL1	0.8	150	15	10
immature embryo	12	AGL1	0.8	150	15	9
immature embryo	12	AGL1	0.8	150	15	9
immature embryo	14	AGL1	1	150	15	4
immature embryo	12	AGL1	1	150	15	3
immature embryo	15	AGL1	1	150	15	3
immature embryo	10	AGL1	0.8	100	15	4
immature embryo	12	AGL1	0.8	100	15	5
immature embryo	14	AGL1	0.8	100	15	6
immature embryo	13	AGL1	0.8	150	15	9
immature embryo	12	AGL1	0.8	150	15	8
immature embryo	13	AGL1	0.8	150	15	9
immature embryo	12	AGL1	0.8	200	15	4
immature embryo	11	AGL1	0.8	200	15	3
immature embryo	14	AGL1	0.8	200	15	0
immature embryo	14	AGL1	0.8	150	10	4
immature embryo	13	AGL1	0.8	150	10	3
immature embryo	13	AGL1	0.8	150	10	4
immature embryo	11	AGL1	0.8	150	15	7
immature embryo	12	AGL1	0.8	150	15	8
immature embryo	13	AGL1	0.8	150	15	8
immature embryo	13	AGL1	0.8	150	20	6
immature embryo	14	AGL1	0.8	150	20	8
immature embryo	12	AGL1	0.8	150	20	6
callus from mature embryo*	12	AGL1	0.8	150	15	7
callus from mature embryo	14	AGL1	0.8	150	15	6
callus from mature embryo	13	AGL1	0.8	150	15	7
callus from mature embryo	12	EHA105	0.8	150	15	3
callus from mature embryo	14	EHA105	0.8	150	15	3
callus from mature embryo	12	EHA105	0.8	150	15	4
callus from mature embryo	13	GV3101	0.8	150	15	2
callus from mature embryo	14	GV3101	0.8	150	15	3
callus from mature embryo	13	GV3101	0.8	150	15	0
callus from mature embryo	14	AGL1	0.6	150	15	6
callus from mature embryo	13	AGL1	0.6	150	15	6
callus from mature embryo	12	AGL1	0.6	150	15	7
callus from mature embryo	13	AGL1	0.8	150	15	8
callus from mature embryo	13	AGL1	0.8	150	15	7
callus from mature embryo	14	AGL1	0.8	150	15	8
callus from mature embryo	14	AGL1	1	150	15	4
callus from mature embryo	15	AGL1	1	150	15	3
callus from mature embryo	14	AGL1	1	150	15	4
callus from mature embryo	12	AGL1	0.8	100	15	7
callus from mature embryo	14	AGL1	0.8	100	15	7
callus from mature embryo	13	AGL1	0.8	100	15	5
callus from mature embryo	13	AGL1	0.8	150	15	8
callus from mature embryo	12	AGL1	0.8	150	15	7
callus from mature embryo	13	AGL1	0.8	150	15	7
callus from mature embryo	13	AGL1	0.8	200	15	2
callus from mature embryo	13	AGL1	0.8	200	15	2
callus from mature embryo	14	AGL1	0.8	200	15	1
callus from mature embryo	13	AGL1	0.8	150	10	9
callus from mature embryo	13	AGL1	0.8	150	10	9
callus from mature embryo	12	AGL1	0.8	150	10	10
callus from mature embryo	13	AGL1	0.8	150	15	7
callus from mature embryo	10	AGL1	0.8	150	15	7
callus from mature embryo	12	AGL1	0.8	150	15	8
callus from mature embryo	12	AGL1	0.8	150	20	3
callus from mature embryo	11	AGL1	0.8	150	20	3
callus from mature embryo	13	AGL1	0.8	150	20	4
in-planta transformation*	15	AGL1	0.8	150	3	5
in-planta transformation	16	AGL1	0.8	150	3	5
in-planta transformation	15	AGL1	0.8	150	3	4
in-planta transformation	15	EHA105	0.8	150	3	2
in-planta transformation	16	EHA105	0.8	150	3	2
in-planta transformation	16	EHA105	0.8	150	3	1
in-planta transformation	15	GV3101	0.8	150	3	1
in-planta transformation	14	GV3101	0.8	150	3	0
in-planta transformation	14	GV3101	0.8	150	3	0
in-planta transformation	13	AGL1	0.6	150	3	1
in-planta transformation	15	AGL1	0.6	150	3	0
in-planta transformation	15	AGL1	0.6	150	3	2
in-planta transformation	14	AGL1	0.8	150	3	3
in-planta transformation	14	AGL1	0.8	150	3	3
in-planta transformation	15	AGL1	0.8	150	3	4
in-planta transformation	14	AGL1	1	150	3	5
in-planta transformation	13	AGL1	1	150	3	6
in-planta transformation	14	AGL1	1	150	3	5
in-planta transformation	14	AGL1	1	100	3	3
in-planta transformation	14	AGL1	1	100	3	6
in-planta transformation	15	AGL1	1	100	3	5
in-planta transformation	15	AGL1	1	150	3	5
in-planta transformation	14	AGL1	1	150	3	6
in-planta transformation	15	AGL1	1	150	3	5
in-planta transformation	16	AGL1	1	200	3	2
in-planta transformation	15	AGL1	1	200	3	3
in-planta transformation	15	AGL1	1	200	3	2
in-planta transformation	14	AGL1	1	150	2	6
in-planta transformation	15	AGL1	1	150	2	6
in-planta transformation	15	AGL1	1	150	2	5
in-planta transformation	16	AGL1	1	150	3	4
in-planta transformation	15	AGL1	1	150	3	3
in-planta transformation	14	AGL1	1	150	3	4
in-planta transformation	14	AGL1	1	150	4	3
in-planta transformation	15	AGL1	1	150	4	4
in-planta transformation	15	AGL1	1	150	4	5
*= duration should considered as minute
**= duration should considered as day
