# Supplementary material for: Choosing the best route: Comparative optimization of wheat transformation methods for improving yield by targeting TaARE1-D with CRISPR/Cas9
Source: PLoS One. 2026 Feb 9;21(2):e0342491. doi: 10.1371/journal.pone.0342491 (PMC12885284; doi:10.1371/journal.pone.0342491)
Supplement: S8 Table — (XLSX) [file pone.0342491.s017.xlsx]

## Sheet: Sheet1
S8 Table. Raw data for testing IAA and Zeatin effect on regeneration from callus immature and mature embryos. Three replicates were performed for each hormone and explant type.
Hormone	Explant Type	Number of Callus	Regenerated	% regeneration
Zeatin	Immature	18	4	0.2222
		17	5	0.2941
		18	3	0.1667
Zeatin	Mature	19	5	0.2632
		16	3	0.1875
		14	4	0.2857
IAA	Immature	16	8	0.5
		15	9	0.6
		19	8	0.4211
IAA	Mature	19	10	0.5263
		17	7	0.4118
		16	8	0.5
