# Supplementary material for: Choosing the best route: Comparative optimization of wheat transformation methods for improving yield by targeting TaARE1-D with CRISPR/Cas9
Source: PLoS One. 2026 Feb 9;21(2):e0342491. doi: 10.1371/journal.pone.0342491 (PMC12885284; doi:10.1371/journal.pone.0342491)
Supplement: S9 Table — (XLSX) [file pone.0342491.s018.xlsx]

## Sheet: Sheet1
S9 Table. The genotype and mutation types of the phenotyped generated lines
Line	TaARE1-D zygosity (T0)	TaARE1-D zygosity (T1)	Mutation at gRNA1	Mutation at gRNA2	Protein Effects
IM33	homozygous	homozygous	8 bp del	4 bp del	Frame Shift and ESTF at 68th aa
MC7	homozygous	homozygous	no	5 bp del	Frame Shift and ESTF at 161th aa
IP5	homozygous	homozygous	no	1 bp del	Frame Shift and ESTF at 167th aa
ESTF: Early Stop Codon Formation
